# Supplementary material for: Genomic analysis of Staphylococcus aureus from the West African Dwarf (WAD) goat in Nigeria
Source: Antimicrob Resist Infect Control. 2021 Aug 19;10:122. doi: 10.1186/s13756-021-00987-8 (PMC8375196; doi:10.1186/s13756-021-00987-8)
Supplement: Supplementary file 1 — Additional file 1:Table S1. Phenotypic and molecular characteristics of Staphylococcus aureus isolates from nasal samples of the WAD goat in Nigeria. [file 13756_2021_987_MOESM1_ESM.xls]

## Sheet: Sheet1
							Table S1 Phenotypic and molecular characteristics of Staphylococcus aureus isolates from nasal samples of the WAD goat in Nigeria
No	Code	Location	MALDI-TOF	nuc	CEF-SCN	mecA	MSSA/MRSA	PEN	AMO	AMP	AMO/CLA	AMP/SUL	PIC	PIC/TAZ	OXA	CEC	CEZ	CEF	CEX	ETP	IMP	MEP	GEN	LEV	CLIN-IND	AZR	CLA	ERY	CLIN	LNZ	DAP	TEI	VAN	TET	TIG	FOS	FUS	MUP	RIP	COT	PVL	chp	sak	scn	spa type	ST	CC (Number of isolates)
1	B80	Ede	2.21	+	-	-	MSSA	R	R	R	S	S	R	S	S	S	S	S	S	S	S	S	S	S	-	S	S	S	S	S	S	S	S	S	S	S	S	S	S	S	-	-	-	-	t19037*	2077
2	G24	Ile-Ife	2.38	+	+	+	MRSA	R	R	R	R	R	R	R	R	R	R	R	R	R	R	R	S	S	-	S	S	S	S	S	S	S	S	R	S	S	S	S	S	I	+	-	+	+	t127	852
3	G25	Ile-Ife	2.02	+	+	+	MRSA	R	R	R	R	R	R	R	R	R	R	R	R	R	R	R	S	S	-	S	S	S	S	S	S	S	S	R	S	S	S	S	S	R	+	-	+	+	t127
4	K79	Osogbo	2.07	+	-	-	MSSA	R	R	R	S	S	R	S	S	S	S	S	S	S	S	S	S	S	-	S	S	S	S	S	S	S	S	S	S	S	S	S	S	R	-	+	+	+	t127	1
5	K102	Osogbo	2.25	+	-	-	MSSA	R	R	R	S	S	R	S	S	S	S	S	S	S	S	S	S	S	-	S	S	S	S	S	S	S	S	R	S	S	S	S	S	S	-	+	+	+	t189	188	1 (5)
6	F45A	Modakeke	2.28	+	-	-	MSSA	R	R	R	S	S	R	S	S	S	S	S	S	S	S	S	S	S	-	S	S	S	S	S	S	S	S	I	S	S	S	S	S	S	-	-	+	+	t701	6093**
7	G37A	Ile-Ife	2.22	+	-	-	MSSA	S	S	S	S	S	S	S	S	S	S	S	S	S	S	S	S	S	-	S	S	S	S	S	S	S	S	S	S	S	S	S	S	S	-	-	-	-	t111	6091**
8	G52	Ile-Ife	1.88	+	-	-	MSSA	S	S	S	S	S	S	S	S	S	S	S	S	S	S	S	S	S	-	S	S	S	S	S	S	S	S	S	S	S	S	S	S	S	-	-	-	-	t777	6091	5 (3)
9	B1	Ede	2.39	+	-	-	MSSA	R	R	R	S	S	R	S	S	S	S	S	S	S	S	S	S	S	-	S	S	S	S	S	S	S	S	R	S	S	S	S	S	S	-	+	+	+	t537	72
10	B32	Ede	2.41	+	-	-	MSSA	R	R	R	S	S	R	S	S	S	S	S	S	S	S	S	S	S	-	S	S	S	S	S	S	S	S	S	S	S	S	S	S	R	-	-	+	+	t008	6094**
11	C169	Ejigbo	2.31	+	-	-	MSSA	R	R	R	S	S	R	S	S	S	S	S	S	S	S	S	S	S	-	S	S	S	S	S	S	S	S	S	S	S	S	S	S	S	-	+	+	+	t11108	72
12	G142B	Ile-Ife	2.11	+	-	-	MSSA	R	R	R	S	S	R	S	S	S	S	S	S	S	S	S	S	S	-	S	S	S	S	S	S	S	S	S	S	S	S	S	S	S	-	-	-	-	t537	72	8 (4)
13	C121	Ejigbo	2.41	+	-	-	MSSA	R	R	R	S	S	R	S	S	S	S	S	S	S	S	S	S	S	-	S	S	S	S	S	S	S	S	R	S	S	S	S	S	R	-	+	-	+	t19068*	15
14	K107	Osogbo	2.45	+	-	-	MSSA	R	R	R	S	S	R	S	S	S	S	S	S	S	S	S	S	S	-	S	S	S	S	S	S	S	S	S	S	S	S	S	S	R	-	+	-	+	t5126	15	15 (2)
15	B20	Ede	2.49	+	-	-	MSSA	R	R	R	S	S	R	S	S	S	S	S	S	S	S	S	S	S	-	S	S	S	S	S	S	S	S	S	S	S	S	S	S	I	+	+	+	+	t18950	30
16	G45	Ile-Ife	2.37	+	-	-	MSSA	R	R	R	S	S	R	S	S	S	S	S	S	S	S	S	S	S	-	S	S	S	S	S	S	S	S	S	S	S	S	S	S	R	+	+	+	+	t18950*	30
17	G49	Ile-Ife	2.37	+	-	-	MSSA	R	R	R	S	S	R	S	S	S	S	S	S	S	S	S	S	S	-	S	S	S	S	S	S	S	S	S	S	S	S	S	S	I	+	+	+	+	t18950	30
18	K7B	Osogbo	2.33	+	-	-	MSSA	R	R	R	S	S	R	S	S	S	S	S	S	S	S	S	R	S	-	S	S	S	S	S	S	S	S	S	S	S	S	S	S	S	+	+	+	+	t318	30	30 (4)
19	G157	Ile-Ife	2.26	+	-	-	MSSA	R	R	R	S	S	R	S	S	S	S	S	S	S	S	S	S	S	-	S	S	S	S	S	S	S	S	S	S	S	S	S	S	S	-	+	+	+	t861	508	45 (1)
20	B164	Ede	2.17	+	-	-	MSSA	R	R	R	S	S	R	S	S	S	S	S	S	S	S	S	S	S	-	S	S	S	S	S	S	S	S	R	S	S	S	S	S	S	-	-	+	+	t903	6095**
21	C8	Ejigbo	2.31	+	-	-	MSSA	S	S	S	S	S	S	S	S	S	S	S	S	S	S	S	S	S	-	S	S	S	S	S	S	S	S	S	S	S	S	S	S	S	-	-	+	-	t18949	97
22	G123A	Ile-Ife	2.21	+	-	-	MSSA	S	S	S	S	S	S	S	S	S	S	S	S	S	S	S	S	S	-	S	S	S	S	S	S	S	S	S	S	S	S	S	S	S	-	-	+	-	t18949	97
23	G141A	Ile-Ife	2.19	+	-	-	MSSA	S	S	S	S	S	S	S	S	S	S	S	S	S	S	S	S	S	-	S	S	S	S	S	S	S	S	S	S	S	S	S	S	S	-	-	+	-	t18949	97
24	G149	Ile-Ife	2.15	+	-	-	MSSA	S	S	S	S	S	S	S	S	S	S	S	S	S	S	S	S	S	-	S	S	S	S	S	S	S	S	S	S	S	S	S	S	S	-	-	+	-	t18949	97
25	G160	Ile-Ife	2.32	+	-	-	MSSA	S	S	S	S	S	S	S	S	S	S	S	S	S	S	S	S	S	-	S	S	S	S	S	S	S	S	S	S	S	S	S	S	S	-	-	-	-	t359	6112**
26	K38	Osogbo	2.26	+	-	-	MSSA	S	S	S	S	S	S	S	S	S	S	S	S	S	S	S	S	S	-	S	S	S	S	S	S	S	S	I	S	S	S	S	S	S	-	-	+	-	t18949*	97
27	K98	Osogbo	2.27	+	-	-	MSSA	S	S	S	S	S	S	S	S	S	S	S	S	S	S	S	S	S	-	S	S	S	S	S	S	S	S	S	S	S	S	S	S	S	-	-	+	-	t18949	97
28	K99	Osogbo	2.2	+	-	-	MSSA	S	S	S	S	S	S	S	S	S	S	S	S	S	S	S	S	S	-	S	S	S	S	S	S	S	S	S	S	S	S	S	S	S	-	-	+	-	t18949	97	97 (9)
29	F12A	Modakeke	2.14	+	-	-	MSSA	R	R	R	S	S	R	S	S	S	S	S	S	S	S	S	S	S	-	S	S	S	S	S	S	S	S	S	S	S	S	S	S	R	+	-	+	+	t314	121	121 (1)
30	B110	Ede	2.3	+	-	-	MSSA	S	S	S	S	S	S	S	S	S	S	S	S	S	S	S	S	S	-	S	S	S	S	S	S	S	S	S	S	S	S	S	S	S	-	-	-	-	t3585	133
31	B107	Ede	2.22	+	-	-	MSSA	R	R	R	S	S	R	S	S	S	S	S	S	S	S	S	S	S	-	S	S	S	S	S	S	S	S	S	S	S	S	S	S	S	-	-	-	-	t18947	133
32	F9	Modakeke	2.4	+	-	-	MSSA	S	S	S	S	S	S	S	S	S	S	S	S	S	S	S	S	S	-	S	S	S	S	S	S	S	S	S	S	S	S	S	S	S	-	-	-	-	t8948	133
33	G9	Ile-Ife	1.96	+	-	-	MSSA	S	S	S	S	S	S	S	S	S	S	S	S	S	S	S	S	S	-	S	S	S	S	S	S	S	S	S	S	S	S	S	S	S	-	-	-	-	t18947*	133
34	G13A	Ile-Ife	2.21	+	-	-	MSSA	S	S	S	S	S	S	S	S	S	S	S	S	S	S	S	S	S	-	S	S	S	S	S	S	S	S	S	S	S	S	S	S	S	-	-	-	-	t18948*	133
35	G15B	Ile-Ife	1.9	+	-	-	MSSA	S	S	S	S	S	S	S	S	S	S	S	S	S	S	S	S	S	-	S	S	S	S	S	S	S	S	I	S	S	S	S	S	S	-	-	-	-	t18948	133
36	G22	Ile-Ife	2.14	+	-	-	MSSA	R	R	R	S	S	R	S	S	S	S	S	S	S	S	S	S	S	-	S	S	S	S	S	S	S	S	S	S	S	S	S	S	S	-	-	-	-	t18947*	133
37	G35	Ile-Ife	2.2	+	-	-	MSSA	S	S	S	S	S	S	S	S	S	S	S	S	S	S	S	S	S	-	S	S	S	S	S	S	S	S	S	S	S	S	S	S	S	-	-	-	-	t18948	133
38	G162	Ile-Ife	2.23	+	-	-	MSSA	S	S	S	S	S	S	S	S	S	S	S	S	S	S	S	S	S	-	S	S	S	S	S	S	S	S	S	S	S	S	S	S	S	-	-	-	-	t18947	133
39	G169	Ile-Ife	2.25	+	-	-	MSSA	R	R	R	S	S	R	S	S	S	S	S	S	S	S	S	S	S	-	S	S	S	S	S	S	S	S	S	S	S	S	S	S	S	-	-	-	-	t19067	133
40	K69	Osogbo	2.34	+	-	-	MSSA	S	S	S	S	S	S	S	S	S	S	S	S	S	S	S	S	S	-	S	S	S	S	S	S	S	S	S	S	S	S	S	S	S	-	-	-	-	t8948	133
41	K95	Osogbo	2.33	+	-	-	MSSA	S	S	S	S	S	S	S	S	S	S	S	S	S	S	S	S	S	-	S	S	S	S	S	S	S	S	S	S	S	S	S	S	S	-	-	-	-	t8948	133	133 (12)
42	B150	Ede	2.29	+	-	-	MSSA	R	R	R	S	S	R	S	S	S	S	S	S	S	S	S	S	S	-	R	R	R	S	S	S	S	S	R	S	S	S	S	S	S	+	-	+	+	t355	152
43	F62A	Modakeke	2.45	+	+	+	MRSA	R	R	R	R	R	R	R	R	R	R	R	R	R	R	R	S	S	-	S	S	S	S	S	S	S	S	R	S	S	S	S	S	R	+	-	+	+	t4690	152
44	F68B	Modakeke	2.57	+	-	-	MSSA	R	R	R	S	S	R	S	S	S	S	S	S	S	S	S	S	S	-	S	S	S	S	S	S	S	S	R	S	S	S	S	S	S	+	-	+	-	t355	152
45	K11	Osogbo	2.43	+	+	+	MRSA	R	R	R	R	R	R	R	R	R	R	R	R	R	R	R	S	S	-	S	S	S	S	S	S	S	S	R	S	S	S	S	S	R	+	-	+	+	t8821	152
46	K21B	Osogbo	2.35	+	-	-	MSSA	S	S	S	S	S	S	S	S	S	S	S	S	S	S	S	S	S	-	S	S	S	S	S	S	S	S	S	S	S	S	S	S	S	+	+	+	+	t355	152	152 (5)
47	B53	Ede	2.37	+	-	-	MSSA	S	S	S	S	S	S	S	S	S	S	S	S	S	S	S	S	S	-	S	S	S	S	S	S	S	S	S	S	S	S	S	S	S	-	-	-	-	t18946	522
48	B65	Ede	2.31	+	-	-	MSSA	S	S	S	S	S	S	S	S	S	S	S	S	S	S	S	S	S	-	S	S	S	S	S	S	S	S	S	S	S	S	S	S	S	-	-	-	-	t3576	2057
49	B81	Ede	2.32	+	-	-	MSSA	S	S	S	S	S	S	S	S	S	S	S	S	S	S	S	S	S	-	S	S	S	S	S	S	S	S	S	S	S	S	S	S	S	-	-	-	-	t3576	2057
50	C3	Ejigbo	2.32	+	-	-	MSSA	S	S	S	S	S	S	S	S	S	S	S	S	S	S	S	S	S	-	S	S	S	S	S	S	S	S	S	S	S	S	S	S	S	-	-	-	-	t10018	522
51	C4	Ejigbo	2.28	+	-	-	MSSA	S	S	S	S	S	S	S	S	S	S	S	S	S	S	S	S	S	-	S	S	S	S	S	S	S	S	I	S	S	S	S	S	S	-	-	-	-	t19031*	522
52	C17	Ejigbo	2.34	+	-	-	MSSA	R	R	R	S	S	R	S	S	S	S	S	S	S	S	S	S	S	-	S	S	S	S	S	S	S	S	S	S	S	S	S	S	S	-	-	-	-	t10018	522
53	C22	Ejigbo	2.36	+	-	-	MSSA	S	S	S	S	S	S	S	S	S	S	S	S	S	S	S	S	S	-	S	S	S	S	S	S	S	S	R	S	S	S	S	S	S	-	-	-	-	t10018	522
54	C49	Ejigbo	2.32	+	-	-	MSSA	R	R	R	S	S	R	S	S	S	S	S	S	S	S	S	S	S	-	S	S	S	S	S	S	S	S	S	S	S	S	S	S	S	-	-	-	-	t10018	522
55	C67	Ejigbo	2.3	+	-	-	MSSA	S	S	S	S	S	S	S	S	S	S	S	S	S	S	S	S	S	-	S	S	S	S	S	S	S	S	R	S	S	S	S	S	S	-	-	-	-	t10018	522
56	C72	Ejigbo	2.23	+	-	-	MSSA	S	S	S	S	S	S	S	S	S	S	S	S	S	S	S	S	S	-	S	S	S	S	S	S	S	S	R	S	S	S	S	S	S	-	-	-	-	t10018	522
57	C27	Ejigbo	2.34	+	-	-	MSSA	S	S	S	S	S	S	S	S	S	S	S	S	S	S	S	S	S	-	S	S	S	S	S	S	S	S	S	S	S	S	S	S	S	-	-	-	-	t3576	2057
58	C39	Ejigbo	2.15	+	-	-	MSSA	S	S	S	S	S	S	S	S	S	S	S	S	S	S	S	S	S	-	S	S	S	S	S	S	S	S	S	S	S	S	S	S	S	-	-	-	-	t19031	522
59	C104	Ejigbo	2.22	+	-	-	MSSA	S	S	S	S	S	S	S	S	S	S	S	S	S	S	S	S	S	-	S	S	S	S	S	S	S	S	S	S	S	S	S	S	S	-	-	-	-	t3576	2057
60	C124	Ejigbo	2.02	+	-	-	MSSA	S	S	S	S	S	S	S	S	S	S	S	S	S	S	S	S	S	-	S	S	S	S	S	S	S	S	S	S	S	S	S	S	S	-	-	-	-	t3576	2057
61	C130	Ejigbo	2.16	+	-	-	MSSA	S	S	S	S	S	S	S	S	S	S	S	S	S	S	S	S	S	-	S	S	S	S	S	S	S	S	S	S	S	S	S	S	S	-	-	-	-	t3576	2057
62	C131	Ejigbo	2.16	+	-	-	MSSA	S	S	S	S	S	S	S	S	S	S	S	S	S	S	S	S	S	-	S	S	S	S	S	S	S	S	S	S	S	S	S	S	S	-	-	-	-	t3576	2057
63	C133	Ejigbo	2.29	+	-	-	MSSA	S	S	S	S	S	S	S	S	S	S	S	S	S	S	S	S	S	-	S	S	S	S	S	S	S	S	S	S	S	S	S	S	S	-	-	-	-	t3576	2057
64	C137	Ejigbo	2.21	+	-	-	MSSA	S	S	S	S	S	S	S	S	S	S	S	S	S	S	S	S	S	-	S	S	S	S	S	S	S	S	S	S	S	S	S	S	S	-	-	-	-	t3576	2057
65	C139	Ejigbo	2.05	+	-	-	MSSA	S	S	S	S	S	S	S	S	S	S	S	S	S	S	S	S	S	-	S	S	S	S	S	S	S	S	S	S	S	S	S	S	S	-	-	-	-	t3576	2057
66	F33B	Modakeke	2.1	+	-	-	MSSA	S	S	S	S	S	S	S	S	S	S	S	S	S	S	S	S	S	-	S	S	S	S	S	S	S	S	S	S	S	S	S	S	S	-	-	-	-	t9268	522
67	F37B	Modakeke	2.42	+	-	-	MSSA	S	S	S	S	S	S	S	S	S	S	S	S	S	S	S	S	S	-	S	S	S	S	S	S	S	S	S	S	S	S	S	S	S	-	-	-	-	t18946*	522
68	F39A	Modakeke	2.22	+	-	-	MSSA	S	S	S	S	S	S	S	S	S	S	S	S	S	S	S	S	S	-	S	S	S	S	S	S	S	S	S	S	S	S	S	S	S	-	-	-	-	t9268	522
69	F57B	Modakeke	2.28	+	-	-	MSSA	S	S	S	S	S	S	S	S	S	S	S	S	S	S	S	S	S	-	S	S	S	S	S	S	S	S	S	S	S	S	S	S	S	-	-	-	-	t9268	522
70	F60B	Modakeke	2.15	+	-	-	MSSA	S	S	S	S	S	S	S	S	S	S	S	S	S	S	S	S	S	-	S	S	S	S	S	S	S	S	I	S	S	S	S	S	S	-	-	-	-	t13260	522
71	F71B	Modakeke	2.17	+	-	-	MSSA	S	S	S	S	S	S	S	S	S	S	S	S	S	S	S	S	S	-	S	S	S	S	S	S	S	S	S	S	S	S	S	S	S	-	-	-	-	t9268	522
72	F75A	Modakeke	2.21	+	-	-	MSSA	S	S	S	S	S	S	S	S	S	S	S	S	S	S	S	S	S	-	S	S	S	S	S	S	S	S	I	S	S	S	S	S	S	-	-	-	-	t9268	522
73	F79B	Modakeke	2.37	+	-	-	MSSA	S	S	S	S	S	S	S	S	S	S	S	S	S	S	S	S	S	-	S	S	S	S	S	S	S	S	S	S	S	S	S	S	S	-	-	-	-	t18946	522
74	F86A	Modakeke	2.28	+	-	-	MSSA	S	S	S	S	S	S	S	S	S	S	S	S	S	S	S	S	S	-	S	S	S	S	S	S	S	S	S	S	S	S	S	S	S	-	-	-	-	t9268	522
75	G82	Ile-Ife	2.16	+	-	-	MSSA	S	S	S	S	S	S	S	S	S	S	S	S	S	S	S	S	S	-	S	S	S	S	S	S	S	S	S	S	S	S	S	S	S	-	-	-	-	t10018	522
76	G97B	Ile-Ife	2.27	+	-	-	MSSA	S	S	S	S	S	S	S	S	S	S	S	S	S	S	S	S	S	-	S	S	S	S	S	S	S	S	S	S	S	S	S	S	S	-	-	-	-	t10018	522
77	G102	Ile-Ife	2.28	+	-	-	MSSA	S	S	S	S	S	S	S	S	S	S	S	S	S	S	S	S	S	-	S	S	S	S	S	S	S	S	S	S	S	S	S	S	S	-	-	-	-	t538	6092**
78	G138A	Ile-Ife	2.17	+	-	-	MSSA	S	S	S	S	S	S	S	S	S	S	S	S	S	S	S	S	S	-	S	S	S	S	S	S	S	S	S	S	S	S	S	S	S	-	-	-	-	t10018	522
79	G165B	Ile-Ife	2.14	+	-	-	MSSA	S	S	S	S	S	S	S	S	S	S	S	S	S	S	S	S	S	-	S	S	S	S	S	S	S	S	I	S	S	S	S	S	S	-	-	-	-	t19065*	6092
80	K56	Osogbo	1.87	+	-	-	MSSA	R	R	R	S	S	R	S	S	S	S	S	S	S	S	S	S	S	-	S	S	S	S	S	S	S	S	S	S	S	S	S	S	S	-	-	-	-	t10018	522
81	K64	Osogbo	2.34	+	-	-	MSSA	R	R	R	S	S	R	S	S	S	S	S	S	S	S	S	S	S	-	S	S	S	S	S	S	S	S	S	S	S	S	S	S	S	-	-	-	-	t10018	522
82	K70	Osogbo	2.3	+	-	-	MSSA	S	S	S	S	S	S	S	S	S	S	S	S	S	S	S	S	S	-	S	S	S	S	S	S	S	S	S	S	S	S	S	S	S	-	-	-	-	t3576	522
83	K97	Osogbo	2.06	+	-	-	MSSA	R	R	R	S	S	R	S	S	S	S	S	S	S	S	S	S	S	-	S	S	S	S	S	S	S	S	S	S	S	S	S	S	S	-	-	-	-	t10018	522
84	K100	Osogbo	2.11	+	-	-	MSSA	S	S	S	S	S	S	S	S	S	S	S	S	S	S	S	S	S	-	S	S	S	S	S	S	S	S	S	S	S	S	S	S	S	-	-	-	-	t3576	2057
85	K103	Osogbo	2.17	+	-	-	MSSA	S	S	S	S	S	S	S	S	S	S	S	S	S	S	S	S	S	-	S	S	S	S	S	S	S	S	S	S	S	S	S	S	S	-	-	-	-	t3576	2057
86	K115	Osogbo	2.3	+	-	-	MSSA	S	S	S	S	S	S	S	S	S	S	S	S	S	S	S	S	S	-	S	S	S	S	S	S	S	S	S	S	S	S	S	S	S	-	-	-	-	t3576	2057
87	K116	Osogbo	2.16	+	-	-	MSSA	S	S	S	S	S	S	S	S	S	S	S	S	S	S	S	S	S	-	S	S	S	S	S	S	S	S	S	S	S	S	S	S	S	-	-	-	-	t19066*	522
88	K129	Osogbo	2.12	+	-	-	MSSA	S	S	S	S	S	S	S	S	S	S	S	S	S	S	S	S	S	-	S	S	S	S	S	S	S	S	S	S	S	S	S	S	S	-	-	-	-	t3576	2057	522 (42)
89	B161B	Ede	2.28	+	-	-	MSSA	S	S	S	S	S	S	S	S	S	S	S	S	S	S	S	S	S	-	S	S	S	S	S	S	S	S	S	S	S	S	S	S	S	-	-	-	-	t19064*	6082**	-
90	B154	Ede	2.3	+	-	-	MSSA	S	S	S	S	S	S	S	S	S	S	S	S	S	S	S	S	S	-	S	S	S	S	S	S	S	S	S	S	S	S	S	S	S	-	-	-	-	t19063*	6096**	-
																																															Total = 90
				MSSA: Methicillin susceptible Staphylococcus aureus				ANTIBIOTICS					nuc: thermonuclease gene								*: new spa types
				MRSA: Methicillin-resistant Staphylococccus aureus				CEF-SCN: Cefoxitin screen test					mecA: methicillin resistance gene								**: new sequence types
	S		Susceptible: Based on E-test results					PEN: Benzlypenicillin					PVL: Panton Valentine Leukocidin gene
	I		Intermediate					AMC: Amoxycillin					chp: chemotaxis inhibitory protein
	R		Resistant					AMP: Ampicillin					sak: staphylokinase gene
	S		Susceptible					AMO/SUL: Amoxicillin/Clavunalic acid					scn: staphylococcal complement inhibitor gene
								AMP/SUL: Ampicillin/Sulbactam					ST: Sequence type
								PIC: Piperacillin					CC: Clonal complex
								PIC/TAZ: Piperacillin/Tazobactam
								OXA: Oxacillin
								CEC: Cefaclor
								CEZ: Cefazolin
								CEF: Cefuroxime
								CEX: Ceftriaxone
								ETP: Ertapenem
								IMP: Imipenem
								MEP: Meropenem
								GEN: Gentamicin
								LEV: Levofloxacin
								CLIN-IND: Inducible resistance to clindamycin
								AZR: Azithromycin
								CLA: Clarithromycin
								ERY: Erythromycin
								CLIN: Clindamycin
								LNZ: Linezolid
								DAP: Daptomycin
								TEI: Teicoplanin
								VAN: Vancomycin
								TET: Tetracycline
								TIG: Tigecycline
								FOS: Fosfomycin
								FUS: Fusidic acid
								MUP: Mupirocin
								RIP: Rifampicin
								COT: Trimethoprim/Sulfamethoxazole
